# Supplementary material for: SNP Array Screening and Long Range PCR-Based Targeted Next Generation Sequencing for Autosomal Recessive Disease with Consanguinity: Insight from a Case of Xeroderma Pigmentosum Group C
Source: Genes (Basel). 2023 Nov 15;14(11):2079. doi: 10.3390/genes14112079 (PMC10671442; doi:10.3390/genes14112079)
Supplement: Supplementary file 1 [file genes-14-02079-s001.zip]

Archive with 1 entries (1 files):
- genes-2690793-supplementary.pdf
